# Supplementary material for: Petrological and geochemical characterisation of the sarsen stones at Stonehenge
Source: PLoS One. 2021 Aug 4;16(8):e0254760. doi: 10.1371/journal.pone.0254760 (PMC8336861; doi:10.1371/journal.pone.0254760)
Supplement: S1 Data — (XLS) [file pone.0254760.s001.xls]

## Sheet: Res_03_27_19_R
Supporting Information: Portable XRF data for the full length of the Phillips’ Core from Stone 58 at Stonehenge
Distance from end of core (cm)	Mg	Mg +/-	Al	Al +/-	Si	Si +/-	P	P +/-	S	S +/-	K	K +/-	Ca	Ca +/-	Ti	Ti +/-	V	V +/-	Cr	Cr +/-	Mn	Mn +/-	Fe	Fe +/-	Co	Co +/-	Ni	Ni +/-	Cu	Cu +/-	Zn	Zn +/-	As	As +/-	Se	Se +/-	Rb	Rb +/-	Sr	Sr +/-	Y	Y +/-	Zr	Zr +/-	Nb	Nb +/-	Mo	Mo +/-	Ag
1	ND		ND		59.14	0.1	ND		ND		ND		ND		0.0512	0.0076	0.015	0.0039	ND		ND		0.0962	0.0021	ND		ND		ND		0.0008	0.0002	ND		ND		ND		0.0003	0	0.0002	0.0001	0.0038	0.0001	0.0004	0.0001	ND		ND
5.8	ND		ND		61.38	0.1	ND		ND		ND		ND		0.0622	0.0078	0.0137	0.0039	ND		ND		0.0422	0.0016	ND		ND		ND		ND		ND		ND		ND		ND		ND		0.0035	0.0001	ND		ND		ND
10.6	ND		ND		58.55	0.11	ND		ND		ND		ND		0.0797	0.0081	ND		ND		ND		0.0441	0.0016	ND		ND		0.0012	0.0003	ND		ND		ND		ND		ND		ND		0.0034	0.0001	0.0005	0.0001	ND		ND
15.4	ND		ND		60.14	0.1	ND		ND		ND		ND		0.049	0.0074	0.012	0.0038	ND		ND		0.1138	0.0023	ND		ND		ND		0.0008	0.0002	ND		ND		ND		ND		ND		0.0046	0.0001	ND		ND		ND
20.2	ND		ND		55.93	0.13	ND		ND		ND		ND		0.0562	0.009	ND		ND		ND		0.1215	0.0027	ND		ND		ND		ND		ND		ND		ND		ND		ND		0.0035	0.0001	ND		ND		ND
25	ND		ND		58.36	0.1	ND		ND		ND		ND		0.0424	0.0074	0.0133	0.0038	ND		ND		0.1341	0.0024	ND		ND		ND		ND		ND		ND		ND		ND		ND		0.0031	0.0001	0.0004	0.0001	ND		ND
29.8	ND		ND		62.64	0.11	ND		ND		ND		ND		0.0667	0.0083	0.0171	0.0042	ND		ND		0.1065	0.0024	ND		0.0018	0.0004	0.001	0.0003	ND		ND		ND		ND		ND		0.0003	0.0001	0.0023	0.0001	ND		0.0005	0.0001	ND
34.6	ND		ND		52.7	0.13	ND		ND		ND		ND		0.108	0.0096	ND		ND		ND		0.1412	0.0029	ND		ND		0.0013	0.0004	0.0006	0.0002	ND		ND		ND		0.0002	0.0001	ND		0.0033	0.0001	0.0008	0.0001	0.0011	0.0001	ND
39.4	ND		ND		56.65	0.11	ND		ND		ND		ND		0.0799	0.0082	0.0213	0.0041	ND		0.0041	0.0013	0.0531	0.0018	ND		ND		ND		ND		ND		ND		ND		ND		ND		0.0031	0.0001	0.0004	0.0001	ND		ND
44.2	ND		ND		57.14	0.11	ND		ND		ND		ND		0.0369	0.0073	0.0127	0.0038	ND		ND		0.0884	0.0021	ND		ND		ND		ND		ND		ND		ND		ND		ND		0.0029	0.0001	ND		ND		ND
49	ND		ND		58.37	0.1	ND		ND		ND		ND		0.0443	0.0074	0.0168	0.0039	ND		ND		0.0655	0.0018	ND		ND		ND		ND		ND		ND		ND		0.0002	0	ND		0.0032	0.0001	ND		ND		ND
53.8	ND		ND		62.98	0.1	ND		ND		ND		ND		0.0457	0.0075	ND		ND		ND		0.0615	0.0018	ND		ND		ND		ND		ND		ND		ND		0.0002	0	ND		0.0028	0.0001	ND		ND		ND
58.6	ND		ND		61.97	0.1	ND		ND		ND		ND		0.046	0.0074	ND		ND		ND		0.3807	0.004	ND		ND		ND		ND		ND		ND		ND		ND		ND		0.003	0.0001	ND		ND		ND
63.4	ND		ND		61.48	0.1	ND		ND		ND		ND		0.0456	0.0076	0.0129	0.0039	ND		ND		0.0435	0.0016	ND		ND		ND		ND		ND		ND		ND		ND		ND		0.0032	0.0001	ND		ND		ND
68.2	ND		ND		61.47	0.1	ND		ND		ND		ND		0.0527	0.0075	ND		ND		ND		0.096	0.0021	ND		ND		ND		ND		ND		ND		ND		ND		ND		0.0038	0.0001	ND		ND		ND
73	ND		ND		60.66	0.1	ND		ND		ND		ND		0.0377	0.0073	0.012	0.0038	ND		ND		0.1414	0.0025	ND		ND		0.001	0.0003	0.001	0.0002	ND		ND		ND		ND		ND		0.0034	0.0001	ND		ND		ND
77.8	ND		ND		60.11	0.1	ND		ND		ND		ND		0.0494	0.0075	ND		ND		ND		0.1308	0.0024	ND		ND		ND		0.0006	0.0002	ND		ND		ND		ND		0.0002	0.0001	0.0027	0.0001	ND		ND		ND
82.6	ND		ND		59.34	0.1	ND		ND		ND		ND		0.057	0.0077	ND		ND		ND		0.1518	0.0026	ND		ND		ND		ND		ND		ND		ND		ND		ND		0.0033	0.0001	ND		0.0004	0.0001	ND
87.4	ND		ND		54.3	0.11	ND		ND		ND		ND		0.0408	0.0074	0.0136	0.0038	ND		ND		0.1043	0.0022	ND		ND		ND		ND		ND		ND		ND		ND		ND		0.0039	0.0001	ND		ND		ND
92.2	ND		ND		56.37	0.11	ND		ND		ND		ND		0.123	0.0084	ND		ND		ND		0.0413	0.0016	ND		ND		ND		ND		ND		ND		ND		0.0002	0	ND		0.0029	0.0001	ND		ND		ND
97	ND		ND		59.56	0.1	ND		ND		ND		ND		0.0661	0.0078	0.0121	0.0039	ND		ND		0.0528	0.0017	ND		ND		ND		0.0008	0.0002	ND		ND		ND		0.0002	0	ND		0.0039	0.0001	ND		ND		ND
101.8	ND		ND		59.67	0.11	ND		ND		ND		ND		0.03	0.0076	ND		ND		ND		0.1259	0.0025	ND		ND		0.0011	0.0003	0.0009	0.0002	ND		ND		ND		0.0002	0	ND		0.003	0.0001	ND		ND		ND
106.6	ND		ND		58.99	0.12	ND		ND		ND		ND		0.0719	0.0089	ND		ND		0.0046	0.0015	0.0497	0.0019	ND		ND		0.0017	0.0004	ND		ND		ND		ND		0.0004	0.0001	0.0003	0.0001	0.0045	0.0001	0.0006	0.0001	0.0008	0.0001	ND
ND indicates 'no data recorded'; +/- indicates instrumental error; LE indicates 'light element fraction' (atomic number <18)
[truncated: 21 more columns]
