# Supplementary material for: Petrological and geochemical characterisation of the sarsen stones at Stonehenge
Source: PLoS One. 2021 Aug 4;16(8):e0254760. doi: 10.1371/journal.pone.0254760 (PMC8336861; doi:10.1371/journal.pone.0254760)
Supplement: S2 Data — (XLS) [file pone.0254760.s002.xls]

## Sheet: Sheet1
Supporting Information: XRF core scanning data of section 2-3 of the Phillips’ Core from Stone 58 at Stonehenge
Depth (mm)	SiO2 (wt.%)*			Al (counts)			Si (counts)			P (counts)			S (counts)			K (counts)			Ca (counts)			Ti (counts)			V (counts)			Cr (counts)			Fe (counts)			Ni (counts)			Zr (counts)			Ba (counts)
	Scan1	Scan2	Scan3	Scan1	Scan2	Scan3	Scan1	Scan2	Scan3	Scan1	Scan2	Scan3	Scan1	Scan2	Scan3	Scan1	Scan2	Scan3	Scan1	Scan2	Scan3	Scan1	Scan2	Scan3	Scan1	Scan2	Scan3	Scan1	Scan2	Scan3	Scan1	Scan2	Scan3	Scan1	Scan2	Scan3	Scan1	Scan2	Scan3	Scan1	Scan2	Scan3
4	98.5077	98.5325	98.5473	1239	1154	1164	913702	909281	910224	2730	2689	2696	1254	1290	1200	3689	3658	3628	8047	7986	7977	6025	6148	6032	5565	5467	5574	2456	2311	2525	57431	56185	54835	3522	3226	3347	920	623	683	3171	2900	3252
5	98.2359	98.2755	98.2608	1407	1224	1155	903635	895302	898433	3581	3535	3761	1336	1314	1292	3660	3671	3539	8312	8437	8015	3731	3800	3605	10418	10146	9794	2433	2466	2385	66148	64830	64182	3731	3341	3517	1739	1820	1582	1880	2103	2170
6	98.1913	98.2171	98.2689	1330	1281	1178	910716	902315	907319	3824	3800	3735	1322	1144	1236	3800	3816	3769	8841	8322	8764	2677	2625	2624	9988	10184	9764	3196	3027	3130	62689	62427	62463	4049	4053	3732	1820	1896	1604	2073	2190	2082
7	98.4487	98.4565	98.4504	1154	1317	1199	916112	913475	916877	3064	2940	2979	1387	1253	1288	3950	3946	3766	7886	7879	7767	2910	2860	2734	5642	5413	5357	1651	1631	1747	56801	57252	57410	3608	3632	3726	2650	2598	2652	2587	2515	2712
8	98.8545	98.8681	98.9074	1232	1238	1099	923509	923799	929951	1567	1555	1549	1359	1261	1359	3735	3746	3946	5407	5542	5256	3427	3944	3370	6118	5817	5857	3163	3210	3394	33819	33745	33747	4956	4974	4813	2630	2598	2474	2255	1746	2012
9	99.1447	99.068	99.1513	1183	1333	1175	936705	932835	937910	561	663	572	1494	1481	1393	4279	4363	4405	3789	3519	3726	5009	4430	4782	5754	6066	6052	2512	2392	2384	15825	15923	15891	5443	5512	5459	693	696	732	1512	1897	1738
10	99.1342	99.1297	99.1322	1284	1254	1196	936943	934706	936955	469	515	569	1413	1398	1407	4211	4289	4167	2913	2859	3050	8165	7637	7463	6783	6353	6584	1130	1102	1205	17536	17259	17892	4114	4128	4298	1429	1349	1390	2240	2522	2772
11	99.1467	99.1459	99.1347	1296	1286	1287	925198	926989	928505	355	393	424	1361	1308	1345	4446	4298	4280	3623	3480	3616	7087	7754	7299	7675	7477	7078	848	1145	910	21077	20996	21046	3844	3913	3790	828	1058	1032	3113	2656	3020
12	99.0901	99.1693	99.1862	1382	1163	1125	917222	920867	921523	525	450	454	1430	1445	1399	4287	4249	4194	3376	3673	3653	4550	4986	4617	6029	5728	5931	1509	1297	1257	19543	18815	19047	3563	3553	3607	1324	1142	1184	2967	2735	2778
13	99.1681	99.1842	99.1378	1191	1055	1167	914651	916856	920754	327	427	450	1420	1391	1441	4506	4569	4499	3431	3717	3704	12743	12578	12992	4252	4028	4224	2246	2485	2365	20867	20983	20544	4291	4537	4320	2337	2235	2289	3141	3749	3194
14	99.2015	99.1774	99.1983	1107	1228	1174	913872	912147	916026	399	319	319	1360	1366	1406	4020	4147	4088	3353	3351	3341	6769	6549	6667	5356	5445	5169	1048	1004	877	20499	20631	20572	3179	3064	3224	723	1020	847	4164	4323	4168
15	99.1911	99.1546	99.2098	1160	1223	1140	924505	922882	924629	435	446	374	1244	1261	1248	3686	3792	3763	3581	3653	3472	7211	6591	6290	6561	6413	6125	1783	1575	1678	24173	23900	24009	3961	4074	3937	765	522	606	3855	4390	4717
16	99.1006	99.0829	99.1196	1408	1429	1294	926618	926758	925513	398	436	448	1346	1334	1451	3753	3793	3967	3841	3677	3732	7898	7876	7205	5714	5798	5688	1916	1702	1903	23422	23390	23591	4387	4068	4334	1838	2125	1985	3046	2982	3091
17	99.1454	99.1829	99.131	1315	1189	1265	926645	920711	923700	396	397	510	1243	1307	1350	3940	3755	3675	2817	2913	2878	6710	7188	6885	7154	6614	6724	745	793	594	27052	27288	27513	4761	4905	4874	918	1381	1123	3305	2983	3314
18	99.1617	99.2102	99.218	1212	1026	1093	931532	928765	930570	477	482	400	1159	1110	1087	3913	3868	4089	3430	3451	3422	10523	9944	9736	5846	5731	5706	1474	1532	1654	30143	30280	30411	4520	4231	4288	1084	1191	1192	2498	2841	3066
19	99.2235	99.211	99.1583	1084	1142	1245	931641	926989	929834	579	528	571	1051	982	1110	3791	3771	3776	2671	2386	2387	6753	6675	6463	4672	4752	4610	1591	1541	1689	21258	21486	21496	2993	2979	3266	767	648	1005	2214	2295	2569
20	99.2724	99.2478	99.2624	1036	1137	1148	927917	926047	922637	475	460	436	1067	1031	886	3367	3207	3140	2428	2385	2352	2799	3227	2783	3532	3550	3476	1676	1446	1680	28372	28338	27578	4107	3893	4028	1438	1497	1437	2713	2415	2775
21	99.2881	99.2448	99.2057	1017	1089	1141	917986	916258	917430	402	474	544	1001	1010	1034	3056	3188	3150	2829	3004	2985	8085	7735	7999	4103	4096	3899	2326	2548	2323	29246	29056	29194	3974	3998	3941	1187	801	1225	2641	2584	2519
22	99.3284	99.2888	99.287	995	1027	1098	919656	916429	919644	407	460	421	981	1139	1038	3427	3284	3368	2310	2290	2373	2980	3231	3052	2611	2724	2452	1272	1212	1326	16298	16335	16566	3264	3027	2944	692	678	746	3331	3303	3453
23	99.2161	99.2033	99.2208	1174	1191	1144	920932	919927	922336	414	458	441	1386	1350	1415	3080	3012	3125	2468	2507	2644	7689	7451	7148	5256	4959	5157	1875	1719	1498	22348	21968	21820	3335	3432	3297	872	936	1108	3816	3772	3988
24	99.1951	99.1968	99.2292	1264	1268	1146	913959	915753	917650	418	389	454	1040	1046	1012	3032	2866	2908	1872	1991	2046	12374	12199	11421	6577	6143	6084	1020	1094	1016	23970	23635	23427	3189	3029	3122	820	836	747	3268	3104	3201
25	99.2263	99.1877	99.2159	999	1135	1062	917720	923383	925655	657	636	634	966	872	914	2893	2820	2856	2716	2744	2631	13296	13410	13585	5122	4951	4955	264	635	537	19336	19281	19048	2910	2971	3026	2476	2271	2593	2343	2497	2206
26	99.2684	99.282	99.2087	1070	1083	1196	920973	924703	927835	483	442	547	981	911	984	3131	3031	3119	1907	1987	2004	10747	10602	10879	5508	5369	5681	1756	1714	1748	11585	11453	11534	4180	3970	4073	1508	1497	1516	2948	3109	3118
27	99.275	99.3215	99.2739	1165	955	1087	910667	911393	912946	344	403	437	985	1011	1012	2997	2931	2982	2303	2359	2292	2531	2716	2589	5416	5238	5297	1418	1448	1606	18613	18476	18795	4669	4800	4638	1018	1053	839	2215	2063	2039
28	99.3008	99.2315	99.2311	1033	1138	1221	900765	899822	901398	346	426	338	1141	1158	1125	3293	3617	3568	2353	2641	2796	2029	1625	1670	6192	6210	6225	750	739	602	15473	15051	15560	3805	3805	3901	646	698	766	2454	2600	2646
29	99.2694	99.1689	99.2896	917	1226	1045	896455	893192	897359	621	566	387	888	1079	1008	3194	3028	3113	2435	2415	2281	1913	1779	1821	5178	5327	5301	1859	1914	1851	25032	24108	23574	3781	3618	3785	820	852	815	3077	3072	2735
30	99.3472	99.3449	99.3481	1025	1009	967	883565	882203	884100	258	294	325	979	978	906	2720	2668	2716	2973	2912	3001	2625	3255	2797	3139	3016	3139	1474	1509	1485	15361	15181	15820	3462	3593	3735	966	899	1175	2130	1590	1885
31	99.3187	99.3607	99.34	984	906	977	882715	882566	881793	349	262	312	1002	933	856	2526	2608	2458	2226	2292	2329	13519	13060	12681	5100	5281	5282	1298	1443	1378	19369	19186	19015	3207	3584	3183	1493	1280	1343	1307	1613	1367
32	99.2864	99.3267	99.3182	1036	882	909	880796	878085	877719	385	435	428	904	854	810	2521	2526	2606	2249	2283	2292	4357	4113	4107	4614	4594	4604	951	883	918	31133	30689	30746	3037	2848	2784	833	976	940	2898	3247	3304
33	99.3168	99.3252	99.2841	916	951	997	878706	879701	875684	396	322	399	1036	972	931	2600	2519	2658	2251	2141	2174	5168	5132	5371	5087	5116	5145	1927	1703	1450	23992	23729	23932	3747	3806	3780	937	930	900	2198	2274	2169
34	99.2947	99.2828	99.2481	920	970	1012	890361	889914	889254	459	408	482	986	1035	1025	2717	2734	2743	2190	2012	2164	7443	6742	6499	5344	5486	5533	2180	2270	2268	29047	28770	28929	3899	4074	3959	967	1237	1033	1955	2354	2374
35	99.2942	99.2779	99.2559	978	1008	1079	886765	892459	890354	439	428	409	1034	1157	1167	2650	2629	2688	2044	2079	1875	5154	4766	4952	5823	5973	6122	1733	1413	1739	21844	22212	22001	4623	4572	4737	857	908	820	2283	2613	2432
36	99.2206	99.2187	99.257	1187	1155	1031	880629	880892	881078	360	395	423	1134	1094	1097	2725	2563	2560	2624	2515	2716	10390	10499	10140	5546	5732	5466	1241	1385	1396	18606	18646	18975	4298	4348	4325	1177	1400	1053	2391	2348	2610
37	99.2308	99.1924	99.2254	1080	1127	1133	885555	890826	885322	400	447	342	1094	1137	1074	2800	2805	2664	3597	3753	3395	17748	17425	17292	4574	4786	4693	49	0	0	17101	16986	16854	3819	3784	3856	702	741	657	2705	3295	3149
38	99.2351	99.2279	99.2245	1091	1167	1121	897198	906056	895714	435	396	434	1085	1147	1057	2725	2758	2739	2973	2899	2953	8692	8432	8798	3523	3556	3678	859	907	811	14628	14781	15063	2506	2481	2876	1664	1736	1763	4822	5178	5097
39	99.334	99.2762	99.2613	955	1083	1145	896417	905699	897503	347	418	423	1137	1282	1084	2746	2821	2598	2304	2325	2249	10236	10876	10316	5652	5965	5204	301	478	462	15317	15191	15174	2349	2315	2238	1089	899	785	1797	1406	1606
40	99.2763	99.2972	99.27	1104	1033	1122	897301	904675	899396	384	379	335	1216	1187	1269	2525	2638	2549	3009	2986	2903	6441	6331	5910	8055	7952	8000	695	610	806	16294	15798	15999	3706	3699	3760	578	509	671	2530	2723	2963
41	99.2064	99.2097	99.2407	1251	1187	1102	895960	902693	899825	368	394	421	1399	1382	1233	3087	3057	2886	3139	3206	3150	5404	5284	5430	7619	7290	7721	1599	1694	1483	10516	10386	10447	3366	3057	3178	398	262	638	3015	3000	3136
42	99.2058	99.2094	99.238	1174	1169	1012	896311	902864	898533	409	439	483	1323	1287	1428	3140	3170	3150	3102	3048	3161	7151	6669	7080	3737	4232	3948	730	480	500	10818	10807	10856	2819	2992	3014	919	813	634	3336	3613	3098
43	99.1093	99.1879	99.1788	1221	1168	1139	891253	898628	891467	635	452	522	1545	1497	1453	3467	3208	3206	3203	3011	3133	7627	7623	7437	6342	6544	6242	241	52	61	11196	11253	11008	4370	4329	4356	1270	1520	1201	2762	2659	2883
44	99.0703	99.1217	99.1003	1350	1310	1323	900388	905032	900875	629	465	542	1469	1478	1392	3507	3460	3455	3030	3040	2882	5819	5898	5506	7440	7319	7091	748	727	829	14490	14714	14248	4326	4156	4224	592	666	755	3444	3497	3689
45	99.1503	99.107	99.1231	1201	1331	1220	897816	897465	894460	470	473	530	1433	1430	1563	3448	3635	3555	2457	2208	2177	5609	5831	5686	7163	7351	7312	1636	1477	1377	24011	23931	23748	3781	3724	3776	675	760	571	3036	2743	2944
46	99.1153	99.144	99.1467	1345	1295	1279	908025	908259	903504	540	484	463	1266	1359	1323	3593	3822	3644	2382	2372	2197	7644	6712	6089	4383	4205	4306	2775	2369	2649	25079	24406	23761	4548	4057	4101	1533	1673	1635	2341	2534	2278
47	99.0043	99.0045	99	1557	1565	1585	915655	912973	913704	572	545	538	1244	1244	1252	3601	3632	3611	3018	3157	2960	18288	18171	17848	5724	5742	5909	1701	1797	1945	37750	38093	37699	4473	4598	4453	805	711	838	1675	1551	1925
48	99.0326	99.0809	99.057	1501	1351	1439	912624	910343	911943	570	548	531	1183	1231	1279	3689	3718	3697	2390	2359	2423	10175	10421	10483	5023	5365	5114	0	0	32	27460	27542	27393	2947	3172	3144	773	587	765	4370	4216	4200
49	98.9702	99.0027	98.9619	1643	1566	1572	906114	900718	902549	612	548	667	1195	1218	1309	4091	3946	3963	2828	3019	2889	13650	12544	13191	4892	4921	5185	809	646	628	18111	17830	17587	3489	3349	3495	837	760	802	3717	4170	3515
50	99.0991	99.0766	99.1419	1394	1445	1277	909979	904892	906242	585	554	561	1191	1155	1194	3520	3508	3485	2333	2125	2384	9954	9919	9758	4478	4416	4448	1753	1743	1878	13834	13873	13731	4650	4711	4671	919	803	933	2569	2852	2806
51	99.2629	99.2256	99.2215	1172	1179	1147	908815	902769	909375	361	444	476	1123	1100	1060	3412	3555	3513	2536	2536	2511	4206	4252	3859	5773	5688	5861	1127	893	1047	12899	12680	12899	4747	4829	4869	1083	1127	1113	2050	1972	2407
52	99.2742	99.2587	99.2333	1126	1123	1193	918421	911489	923137	419	481	497	1180	1079	1112	3610	3573	3442	2061	2119	2077	3203	3061	2818	6093	5982	6106	1694	1774	1819	11680	11688	11911	4109	3994	4205	798	906	817	2588	2650	2935
53	99.3215	99.3297	99.2424	1029	959	1198	915492	911124	921867	369	394	450	930	938	941	3713	3584	3688	2378	2282	2286	3688	3260	3710	6427	6681	6361	2199	2363	2585	10701	10724	10747	3809	3801	3745	937	919	998	2701	2875	2889
54	99.2505	99.1891	99.2237	1248	1396	1311	918686	922418	921178	422	475	471	847	829	958	3486	3528	3358	2402	2441	2330	3953	3423	3758	3930	3938	3912	2759	2863	2897	10872	10752	10923	4015	4023	4108	932	912	794	2347	2833	2427
55	99.273	99.2413	99.2394	1132	1254	1228	912945	912979	909296	402	384	428	1015	925	934	3406	3202	3125	2809	2947	2884	3604	3497	3548	6306	5951	6210	587	459	646	13472	13187	13097	3759	3336	3628	755	876	585	2060	2124	2049
56	99.2091	99.2193	99.2094	1232	1193	1277	919536	923221	921793	449	462	412	1000	1111	978	3213	3002	3228	2404	2406	2320	4518	4755	4572	8319	8460	8013	0	0	0	14262	14196	14187	4105	4109	4109	1908	2104	1978	2265	1902	2265
57	99.1879	99.1246	99.1594	1208	1416	1294	939936	943625	943864	648	622	654	1037	1024	960	2931	3080	3170	3031	3312	3455	5345	5820	4939	4994	5242	5270	323	266	261	11671	11765	11919	3542	3508	3677	1431	1519	1384	2462	2301	2479
58	99.1226	99.0675	99.0997	1509	1681	1597	938114	944260	947919	547	543	531	799	768	805	2694	2693	2736	3139	3152	3282	18566	18930	18990	3786	3839	3887	1808	1881	1762	12954	13123	13293	3215	3405	3352	1201	1413	1483	969	1350	968
59	99.1973	99.1314	99.1227	1378	1431	1532	949255	956645	959488	510	650	574	827	904	801	2538	2800	2732	2464	2594	2467	7958	8611	8361	7879	7308	7533	397	616	567	29992	30005	30181	3060	3253	3347	1422	1513	1402	1626	1797	1830
60	99.22	99.2809	99.2145	1334	1190	1364	963537	968489	970875	470	397	478	962	872	849	2730	2877	2795	1777	1762	1926	8977	8559	8905	7400	7687	7342	845	763	733	24346	25296	24939	3733	4037	3931	1631	1619	1952	2378	2531	2393
61	99.2007	99.2429	99.2647	1413	1365	1228	967919	975786	974499	427	360	369	918	907	1038	2938	2924	2850	3711	3318	3682	9095	8974	8469	6910	7266	7139	1387	1346	1279	14036	14081	13936	3160	3230	3154	1172	1458	1271	2910	2937	3273
62	99.2186	99.2461	99.2453	1286	1282	1240	969346	974973	978098	512	442	457	1015	861	993	3186	3023	3212	2579	2590	2538	13117	13102	13275	5002	4857	5013	630	725	573	16119	16267	16512	2538	2572	2649	1180	1127	1487	1532	1549	1773
* SiO2 concentrations were quantified using a fundamental parameter based calibration (Q-Spec software - Cox Analyical Systems) using NIST610 as a reference sample.
