# Supplementary material for: Petrological and geochemical characterisation of the sarsen stones at Stonehenge
Source: PLoS One. 2021 Aug 4;16(8):e0254760. doi: 10.1371/journal.pone.0254760 (PMC8336861; doi:10.1371/journal.pone.0254760)
Supplement: S3 Data — (XLS) [file pone.0254760.s003.xls]

## Sheet: Sheet 1
Supporting Information: ICP-AES and ICP-MS data for three samples from section 2-3 of the Phillips’ Core from Stone 58 at Stonehenge
	ALS Method	ME-ICP06	ME-ICP06	ME-ICP06	ME-ICP06	ME-ICP06	ME-ICP06	ME-ICP06	ME-ICP06	ME-ICP06	ME-ICP06	ME-ICP06	ME-ICP06	ME-ICP06	C-IR07	S-IR08	ME-MS81	ME-MS81	ME-MS81	ME-MS81	ME-MS81	ME-MS81	ME-MS81	ME-MS81	ME-MS81	ME-MS81	ME-MS81	ME-MS81	ME-MS81	ME-MS81	ME-MS81	ME-MS81	ME-MS81	ME-MS81	ME-MS81	ME-MS81	ME-MS81	ME-MS81	ME-MS81	ME-MS81	ME-MS81	ME-MS81	ME-MS81	ME-MS81	ME-MS81	ME-MS81	ME-MS81	ME-MS42	ME-MS42
	Element	SiO2	Al2O3	Fe2O3	CaO	MgO	Na2O	K2O	Cr2O3	TiO2	MnO	P2O5	SrO	BaO	C	S	Ba	Ce	Cr	Cs	Dy	Er	Eu	Ga	Gd	Hf	Ho	La	Lu	Nb	Nd	Pr	Rb	Sm	Sn	Sr	Ta	Tb	Th	Tl	Tm	U	V	W	Y	Yb	Zr	As	Bi
Site Name	Sample	%	%	%	%	%	%	%	%	%	%	%	%	%	%	%	ppm	ppm	ppm	ppm	ppm	ppm	ppm	ppm	ppm	ppm	ppm	ppm	ppm	ppm	ppm	ppm	ppm	ppm	ppm	ppm	ppm	ppm	ppm	ppm	ppm	ppm	ppm	ppm	ppm	ppm	ppm	ppm	ppm
Phillips' Core, Stonehenge	SHCORE-ICP01	>100	0.05	0.09	0.01	<0.01	0.01	<0.01	0.002	0.06	<0.01	<0.01	<0.01	<0.01	0.07	<0.01	12.8	1.1	10	0.02	0.14	0.14	<0.03	0.8	0.08	1.1	0.03	0.7	0.01	1	0.4	0.12	0.2	0.1	1	1.2	0.1	0.01	0.24	<0.5	0.02	0.16	<5	4	0.9	0.13	40	0.6	0.01
Phillips' Core, Stonehenge	SHCORE-ICP02	100	0.06	0.12	0.01	<0.01	<0.01	<0.01	0.002	0.06	<0.01	<0.01	<0.01	<0.01	0.1	<0.01	11.9	1.3	10	0.01	0.18	0.18	0.03	0.8	0.08	1	0.05	0.7	0.01	1.1	0.5	0.17	0.2	0.07	1	1	0.1	0.03	0.23	<0.5	0.04	0.17	5	3	1.6	0.14	36	0.7	0.01
Phillips' Core, Stonehenge	SHCORE-ICP03	99.7	0.06	0.09	0.01	<0.01	0.01	<0.01	0.002	0.05	<0.01	<0.01	<0.01	<0.01	0.08	<0.01	11.6	1.2	10	0.03	0.13	0.1	<0.03	0.7	0.06	0.9	0.03	0.7	<0.01	0.9	0.5	0.14	0.5	0.11	2	1.6	0.1	0.02	0.22	<0.5	0.03	0.18	5	12	0.9	0.1	37	0.7	0.01
Analysis by ALS Minerals, Seville
[truncated: 18 more columns]
