# Supplementary material for: Petrological and geochemical characterisation of the sarsen stones at Stonehenge
Source: PLoS One. 2021 Aug 4;16(8):e0254760. doi: 10.1371/journal.pone.0254760 (PMC8336861; doi:10.1371/journal.pone.0254760)
Supplement: S4 Data — (XLSX) [file pone.0254760.s004.xlsx]

## Sheet: Sheet1
Supporting Information: Quality control data for ICP-AES and ICP-MS analyses of three samples from section 2-3 of the Phillips’ Core from Stone 58 at Stonehenge
	ALS Method	ME-ICP06	ME-ICP06	ME-ICP06	ME-ICP06	ME-ICP06	ME-ICP06	ME-ICP06	ME-ICP06	ME-ICP06	ME-ICP06	ME-ICP06	ME-ICP06	ME-ICP06	C-IR07	S-IR08	ME-MS81	ME-MS81	ME-MS81	ME-MS81	ME-MS81	ME-MS81	ME-MS81	ME-MS81	ME-MS81	ME-MS81	ME-MS81	ME-MS81	ME-MS81	ME-MS81	ME-MS81	ME-MS81	ME-MS81	ME-MS81	ME-MS81	ME-MS81	ME-MS81	ME-MS81	ME-MS81	ME-MS81	ME-MS81	ME-MS81	ME-MS81	ME-MS81	ME-MS81	ME-MS81	ME-MS81	ME-MS42	ME-MS42
	Element	SiO2	Al2O3	Fe2O3	CaO	MgO	Na2O	K2O	Cr2O3	TiO2	MnO	P2O5	SrO	BaO	C	S	Ba	Ce	Cr	Cs	Dy	Er	Eu	Ga	Gd	Hf	Ho	La	Lu	Nb	Nd	Pr	Rb	Sm	Sn	Sr	Ta	Tb	Th	Tl	Tm	U	V	W	Y	Yb	Zr	As	Bi
Analysis Type	Sample	%	%	%	%	%	%	%	%	%	%	%	%	%	%	%	ppm	ppm	ppm	ppm	ppm	ppm	ppm	ppm	ppm	ppm	ppm	ppm	ppm	ppm	ppm	ppm	ppm	ppm	ppm	ppm	ppm	ppm	ppm	ppm	ppm	ppm	ppm	ppm	ppm	ppm	ppm	ppm	ppm
BLANK	B1	<0.01	0.01	0.01	<0.01	<0.01	0.01	<0.01	<0.002	<0.01	<0.01	<0.01	<0.01	<0.01			0.6	<0.1	<10	0.01	<0.05	<0.03	<0.03	<0.1	<0.05	<0.2	<0.01	<0.1	0.01	<0.2	<0.1	<0.03	<0.2	<0.03	<1	<0.1	0.1	<0.01	<0.05	<0.5	0.02	<0.05	<5	2	<0.1	<0.03	2
BLANK	B2	<0.01	0.02	<0.01	<0.01	<0.01	0.01	0.01	<0.002	<0.01	<0.01	<0.01	<0.01	<0.01			<0.5	<0.1	<10	0.01	<0.05	<0.03	<0.03	<0.1	<0.05	<0.2	<0.01	<0.1	0.01	0.2	<0.1	<0.03	<0.2	<0.03	<1	<0.1	<0.1	<0.01	<0.05	<0.5	<0.01	<0.05	<5	1	<0.1	<0.03	<2
BLANK	B3	<0.01	0.01	0.01	<0.01	<0.01	0.01	0.01	<0.002	<0.01	<0.01	<0.01	<0.01	<0.01			0.5	<0.1	<10	0.02	<0.05	<0.03	<0.03	<0.1	<0.05	<0.2	<0.01	<0.1	0.01	<0.2	<0.1	<0.03	<0.2	<0.03	<1	<0.1	0.1	<0.01	<0.05	<0.5	<0.01	<0.05	<5	2	<0.1	<0.03	<2
BLANK	B4	0.02	0.02	0.01	<0.01	<0.01	<0.01	0.01	<0.002	<0.01	<0.01	<0.01	<0.01	<0.01			<0.5	<0.1	<10	0.02	<0.05	<0.03	<0.03	0.1	<0.05	<0.2	<0.01	0.1	0.01	<0.2	<0.1	<0.03	<0.2	<0.03	<1	<0.1	0.1	0.01	<0.05	<0.5	<0.01	<0.05	5	1	<0.1	<0.03	3
BLANK	B5	<0.01	<0.01	<0.01	<0.01	<0.01	<0.01	<0.01	<0.002	<0.01	<0.01	<0.01	<0.01	<0.01
BLANK	B6	<0.01	<0.01	<0.01	<0.01	<0.01	<0.01	<0.01	0.003	<0.01	<0.01	<0.01	<0.01	<0.01
BLANK	B7														<0.01	<0.01
BLANK	B8														<0.01	<0.01
BLANK	B9														<0.01	<0.01
BLANK	B10														0.02	<0.01
BLANK	B11														<0.01
BLANK	B12																0.7	<0.1	<10	<0.01	<0.05	<0.03	0.05	<0.1	<0.05	<0.2	<0.01	0.1	<0.01	<0.2	<0.1	<0.03	<0.2	<0.03	<1	<0.1	<0.1	<0.01	<0.05	<0.5	<0.01	<0.05	<5	1	<0.1	<0.03	<2
BLANK	B13																																															<0.1	<0.01
BLANK	B14																																															<0.1	<0.01
BLANK	B15																																															0.1	<0.01
BLANK	B16
BLANK	B17
BLANK	B18
BLANK	B19
BLANK	B20
BLANK	B21
BLANK	B22
BLANK	B23														0.03	<0.01
BLANK	B24	0.02	<0.01	<0.01	<0.01	<0.01	<0.01	<0.01	<0.002	<0.01	<0.01	<0.01	<0.01	<0.01			<0.5	<0.1	<10	<0.01	<0.05	<0.03	<0.03	<0.1	<0.05	<0.2	<0.01	<0.1	<0.01	<0.2	<0.1	<0.03	<0.2	<0.03	<1	<0.1	0.1	<0.01	<0.05	<0.5	<0.01	<0.05	<5	<1	<0.1	<0.03	<2
BLANK	B25	<0.01	<0.01	<0.01	0.01	<0.01	<0.01	<0.01	<0.002	<0.01	<0.01	<0.01	<0.01	<0.01
BLANK	B26														0.01	<0.01
BLANK	B27														<0.01
BLANK	B28																1	<0.1	<10	<0.01	<0.05	<0.03	0.04	0.1	<0.05	<0.2	<0.01	0.1	<0.01	<0.2	<0.1	<0.03	0.2	<0.03	<1	<0.1	<0.1	<0.01	<0.05	<0.5	<0.01	<0.05	<5	1	<0.1	<0.03	<2
BLANK	B29														0.02	<0.01
BLANK	B30														0.02	<0.01
BLANK	B31	0.03	<0.01	<0.01	<0.01	<0.01	0.01	<0.01	<0.002	<0.01	<0.01	<0.01	<0.01	<0.01			<0.5	<0.1	10	<0.01	<0.05	<0.03	<0.03	0.1	<0.05	<0.2	<0.01	<0.1	<0.01	<0.2	<0.1	<0.03	<0.2	<0.03	<1	<0.1	<0.1	<0.01	<0.05	<0.5	<0.01	0.15	<5	2	<0.1	<0.03	<2
BLANK	B32	0.02	<0.01	<0.01	<0.01	<0.01	0.01	<0.01	<0.002	<0.01	<0.01	<0.01	<0.01	<0.01			<0.5	<0.1	<10	<0.01	<0.05	<0.03	<0.03	<0.1	<0.05	<0.2	<0.01	<0.1	<0.01	0.2	<0.1	<0.03	<0.2	<0.03	<1	<0.1	<0.1	<0.01	<0.05	<0.5	<0.01	<0.05	<5	<1	<0.1	<0.03	<2
BLANK	B33	0.01	<0.01	<0.01	<0.01	<0.01	<0.01	<0.01	<0.002	<0.01	<0.01	<0.01	<0.01	<0.01
CRM	GRE-3 (1)	3.27	1	51.5	18.85	0.16	0.05	<0.01	0.005	1.66	1.75	15.25	0.24	0.85
CRM	GRE-3 (2)	3.29	0.93	51.2	18.4	0.17	0.04	<0.01	0.007	1.61	1.63	15.2	0.23	0.8			7030	4350	50	0.12	83.8	26.9	73.1	40.4	172	19.7	13.65	2350	1.78	>2500	1845	538	0.7	278	47	2160	161.5	19.5	116	0.5	2.98	114.5	1210	2	335	14.05	976
CRM	OREAS-122 (1)	80.8	9.05	2.3	0.13	0.43	0.34	3.26	0.005	0.42	0.1	0.04	0.01	0.12			1040	45	50	0.76	2.61	1.34	1.02	10.4	3.19	6.7	0.49	20.4	0.22	8.3	19.5	5.02	91	3.85	1	147	0.6	0.45	5.14	<0.5	0.18	428	25	1	13.5	1.36	279
CRM	OREAS-122 (2)	80.8	8.95	2.29	0.13	0.4	0.37	3.23	0.008	0.42	0.1	0.05	0.01	0.11
CRM	OREAS-122 (3)																970	47.5	50	0.67	2.4	1.35	1.03	11.4	3.21	6.7	0.46	21.4	0.2	7.9	21.1	5.38	83.8	3.86	1	138	0.5	0.44	6.3	<0.5	0.18	421	27	2	12.8	1.35	294
CRM	OREAS-122 (4)	80.1	8.8	2.24	0.13	0.42	0.34	3.2	0.007	0.41	0.1	0.03	0.01	0.11			1065	44.8	50	0.71	2.26	1.35	0.97	9.9	2.8	6.6	0.47	19.9	0.21	8.7	19.5	5.2	88.6	3.95	1	143	0.6	0.42	5.3	<0.5	0.19	447	26	5	12.4	1.34	268
CRM	OREAS-122 (5)	81.1	9.05	2.29	0.13	0.42	0.34	3.25	0.007	0.42	0.1	0.03	0.01	0.12			1005	45.3	50	0.69	2.47	1.33	1.03	9.8	2.92	6.7	0.45	20.2	0.2	7.9	19	4.85	90.7	3.58	1	143	0.6	0.43	5.37	0.6	0.19	415	27	<1	12.3	1.42	272
CRM	REE-1 (1)	66.5	6.77	5.83	3.23	1.5	1.93	3.76	0.038	0.65	0.22	0.04	0.01	0.01			100.5	4040	270	1.12	848	713	23.4	63.5	439	486	213	1625	91.8	>2500	1510	442	1050	377	485	127.5	228	111	736	1.8	112.5	136.5	5	8	5840	689	>10000
CRM	REE-1 (2)																96.1	4110	300	1.05	848	710	22.2	69.6	405	480	207	1675	86.5	>2500	1525	459	1050	389	515	126.5	226	105	725	1.6	105	128.5	9	8	5680	681	>10000
CRM	REE-1 (3)	66.5	6.93	5.92	3.22	1.46	1.93	3.78	0.04	0.64	0.21	0.06	0.01	0.01
CRM	REE-1 (4)	67.3	6.78	5.89	3.27	1.49	1.96	3.81	0.041	0.65	0.22	0.05	0.01	0.01			99.7	3810	260	0.98	832	668	22.6	61.5	394	484	214	1575	93.1	>2500	1445	440	1035	381	492	123.5	217	102	787	1.7	104	143.5	<5	8	5400	643	>10000
CRM	REE-1 (5)	66.3	6.82	5.92	3.22	1.48	1.94	3.76	0.04	0.64	0.22	0.05	0.01	0.01			103.5	4170	280	1.15	882	730	24.7	63.1	462	474	218	1695	93.1	>2500	1455	454	1100	378	483	131	227	111.5	718	2	114	146	11	6	5990	680	>10000
CRM	SY-4 (1)	48.9	20.6	5.97	7.86	0.5	7.08	1.67	<0.002	0.28	0.11	0.12	0.14	0.04
CRM	SY-4 (2)	48.8	20.5	6.06	7.97	0.51	7.1	1.65	0.002	0.29	0.11	0.12	0.14	0.04			335	127	10	1.61	20.1	15.45	2.03	35.3	15.1	11.7	4.71	60.6	2.27	12.3	57.8	15.3	54.8	13.75	8	1240	0.8	2.71	1.28	<0.5	2.47	0.86	10	1	124.5	15.8	598
DUPLICATE	OUT23-DUP	99.8	0.1	0.08	0.12	0.01	<0.01	0.01	0.003	0.12	<0.01	<0.01	<0.01	0.01			46.4	2.7	10	0.03	0.24	0.27	0.1	1.4	0.29	3.5	0.07	1.9	0.05	1.9	1.7	0.29	0.6	0.42	<1	11.5	0.1	0.05	0.48	<0.5	0.04	0.32	8	1	2.1	0.28	139
DUPLICATE	OUT39-DUP	96.9	0.26	0.2	0.01	0.02	0.02	<0.01	0.006	1.7	<0.01	0.01	<0.01	0.01			129	21.1	30	0.39	1.04	0.91	0.23	1.3	0.82	9.8	0.25	11.3	0.24	32.6	7.4	2.11	0.6	1.17	10	12.1	2.3	0.14	3.28	<0.5	0.17	2.27	28	4	7.3	1.35	416
DUPLICATE	OUT3-DUP	98.7	0.1	0.06	0.09	0.02	<0.01	<0.01	0.002	0.14	<0.01	0.01	<0.01	<0.01			18.7	1.2	10	0.07	0.35	0.32	0.04	0.5	0.25	3.7	0.09	0.9	0.08	2.7	0.7	0.17	0.6	0.21	<1	3.5	0.2	0.04	0.41	<0.5	0.04	0.36	11	2	2.9	0.36	152
DUPLICATE	OUT53-DUP	>100	0.11	0.06	0.02	0.01	0.03	<0.01	0.002	0.49	<0.01	<0.01	<0.01	0.01			89.6	2.5	20	0.06	0.53	0.51	0.03	0.1	0.29	9.7	0.12	1.2	0.15	8.6	1	0.22	0.4	0.24	1	6.9	0.6	0.05	1.12	<0.5	0.05	0.81	5	1	4.4	0.69	389
Analysis by ALS Minerals, Seville
[truncated: 18 more columns]
